# Supplementary material for: Leukocyte Mitochondrial DNA Copy Number Is Associated with Chronic Obstructive Pulmonary Disease
Source: PLoS One. 2015 Sep 22;10(9):e0138716. doi: 10.1371/journal.pone.0138716 (PMC4578933; doi:10.1371/journal.pone.0138716)
Supplement: S1 File — Another 2 areas of CYTB gene were selected to confirm the accuracy of the data, and the results indicate the new data and the previous data with the same trend. (XLSX) [file pone.0138716.s001.xlsx]

## Sheet: Program
◎ 委託人：高雄長庚 胸腔內科 劉世豐 醫師
◎ 聯絡人：劉世豐 醫師
◎ 聯絡電話：
◎ 報告日期：2015.08.13
◎ 實驗目的：
Human DNA RNase P及CYTB基因Relative Number of Copies
◎ 實驗方法：
SYBR Green Master Mix
Primer(Forward/Reverse)
ddH2O
DNA 2.5
Total Volume 25μl
Thermal Cycler Protocol：
Stage	Cycle	Temp	Time
stage1	1	50℃	2 min
stage2	1	95℃	10 min
stage 3	40	92℃	15 sec
		60℃	1 min
stage 4	1	95℃	15 sec
		60℃	15 sec
		95℃	15 sec
※取2.5ng/ul DNA進行QPCR反應
※引子序列：
Human CYTB_1-912F（300 nM）：CCCCATCCTCCATATATCCAAAC
Human CYTB_1-994R（300 nM）：GGTCTGCGGCTAGGAGTCAA
Human CYTB_2-645F（300 nM）： CGATAAAATCACCTTCCACCCTTAC
Human CYTB_2-725R（300 nM）： AATGTCATTAAGGAGAGAAGGAAGAGA
Human RNaseP 14KD-F（300 nM）：AGCCATCTTGAGAATATGTAGCAGG
Human RNaseP 14KD-R（300 nM）：ATTTTTGCTCCATCGGTCTCTC
括號內為最終濃度

## Sheet: Human CYTB-1 
表一、Human CYTB_1基因在不同組別的Human DNA中的Relative Number of Copies
Sample Name	Human CYTB			Human RNase P			ΔCt	2ΔCt(Relative Number of Copies)
	Ct	StdDev Ct	Mean Ct	Ct	StdDev Ct	Mean Ct
C32	15.5616	0.0348554	15.5862	24.7129	0.115067	24.6315	9.04526	528.317
C32	15.6109	0.0348554		24.5501	0.115067
C34	15.895	0.0172555	15.8828	24.4862	0.000939745	24.4855	8.60272	388.755
C34	15.8706	0.0172555		24.4848	0.000939745
C35	15.6061	0.0511097	15.6422	25.2787	0.0860492	25.2178	9.57556	763.01
C35	15.6784	0.0511097		25.157	0.0860492
C39	16.2342	0.0207246	16.2195	24.98	0.0508707	24.944	8.72451	422.998
C39	16.2049	0.0207246		24.908	0.0508707
C42	15.2675	0.0118709	15.2759	24.6988	0.395696	24.9786	9.70275	833.335
C42	15.2843	0.0118709		25.2584	0.395696
Case31	16.8561	0.021158	16.8711	24.3228	0.00577353	24.3269	7.45582	175.56
Case31	16.886	0.021158		24.331	0.00577353
Case32	17.7894	0.0228834	17.7732	24.272	0.00371443	24.2694	6.49618	90.2704
Case32	17.757	0.0228834		24.2668	0.00371443
Case38	17.1624	0.0146795	17.152	24.0798	0.107678	24.0036	6.85161	115.489
Case38	17.1416	0.0146795		23.9275	0.107678
Case40	17.1946	0.132882	17.1006	24.2265	0.172151	24.1048	7.00415	128.369
Case40	17.0067	0.132882		23.983	0.172151
Case41	17.4935	0.0267407	17.4746	24.1542	0.103511	24.081	6.60637	97.4352
Case41	17.4557	0.0267407		24.0078	0.103511
Case42	16.1593	0.0323013	16.1365	24.4058	0.107282	24.33	8.19345	292.735
Case42	16.1137	0.0323013		24.2541	0.107282
Case43	16.417	0.0494466	16.4519	24.1946	0.151464	24.0875	7.63553	198.849
Case43	16.4869	0.0494466		23.9804	0.151464

## Sheet: Human CYTB-2 
表一、Human CYTB_2基因在不同組別的Human DNA中的Relative Number of Copies
Sample Name	Human CYTB			Human RNase P			ΔCt	2ΔCt(Relative Number of Copies)
	Ct	StdDev Ct	Mean Ct	Ct	StdDev Ct	Mean Ct
C32	15.7399	0.0452322	15.7719	24.7129	0.115067	24.6315	8.85965	464.537
C32	15.8038	0.0452322		24.5501	0.115067
C34	16.0581	0.00697914	16.0631	24.4862	0.000939745	24.4855	8.42246	343.093
C34	16.068	0.00697914		24.4848	0.000939745
C35	15.7231	0.00108682	15.7223	25.2787	0.0860492	25.2178	9.49548	721.815
C35	15.7216	0.00108682		25.157	0.0860492
C39	16.378	0.333641	16.1421	24.98	0.0508707	24.944	8.80197	446.33
C39	15.9061	0.333641		24.908	0.0508707
C42	15.4606	0.000274357	15.4608	24.6988	0.395696	24.9786	9.51783	733.081
C42	15.461	0.000274357		25.2584	0.395696
Case31	17.2098	0.0356297	17.1846	24.3228	0.00577353	24.3269	7.14226	141.265
Case31	17.1594	0.0356297		24.331	0.00577353
Case32	17.8569	0.213658	18.008	24.272	0.00371443	24.2694	6.26136	76.7107
Case32	18.1591	0.213658		24.2668	0.00371443
Case38	17.2622	0.0508643	17.2982	24.0798	0.107678	24.0036	6.70546	104.362
Case38	17.3341	0.0508643		23.9275	0.107678
Case40	17.404	0.0462823	17.3712	24.2265	0.172151	24.1048	6.73354	106.414
Case40	17.3385	0.0462823		23.983	0.172151
Case41	17.6253	0.0362569	17.651	24.1542	0.103511	24.081	6.43003	86.2247
Case41	17.6766	0.0362569		24.0078	0.103511
Case42	16.2698	0.0592322	16.3117	24.4058	0.107282	24.33	8.01827	259.262
Case42	16.3536	0.0592322		24.2541	0.107282
Case43	16.5799	0.0270977	16.5608	24.1946	0.151464	24.0875	7.52668	184.399
Case43	16.5416	0.0270977		23.9804	0.151464

## Sheet: Human CYTB(previous)
Relative copy number in another 2 areas of Human CYTB gene in case / control groups
Sample Name	Human CYTB			Human RNase P			ΔCt	2ΔCt(Relative Number of Copies)
	Ct	StdDev Ct	Mean Ct	Ct	StdDev Ct	Mean Ct
1	16.7818	0.166875	16.6638	26.4518	0.075205	26.3986	9.73478	852.041
	16.5458	0.166875		26.3454	0.075205
2	16.1624	0.155794	16.2726	25.0819	0.111779	25.161	8.88836	473.875
	16.3828	0.155794		25.24	0.111779
3	16.8732	0.00482247	16.8766	26.9649	0.127916	26.8744	9.99782	1022.45
	16.88	0.00482247		26.784	0.127916
4	17.433	0.045392	17.4009	26.3317	0.0843854	26.2721	8.87116	468.257
	17.3688	0.045392		26.2124	0.0843854
5	14.6122	0.0728108	14.5607	24.2896	0.090154	24.3534	9.79264	886.91
	14.5092	0.0728108		24.4171	0.090154
1	19.7006	0.0850529	19.6404	27.0066	0.452119	27.3262	7.68583	205.904
	19.5803	0.0850529		27.6459	0.452119
2	19.7372	0.175259	19.8612	26.6288	0.0758026	26.5752	6.71406	104.986
	19.9851	0.175259		26.5216	0.0758026
3	19.0571	0.304795	19.2726	26.5744	0.154016	26.6834	7.41072	170.157
	19.4882	0.304795		26.7923	0.154016
4	19.2966	0.0701747	19.247	26.536	0.00885439	26.5423	7.29524	157.067
	19.1974	0.0701747		26.5485	0.00885439
5	22.4871	0.314415	22.7095	29.4723	0.132298	29.5659	6.85642	115.874
	22.9318	0.314415		29.6594	0.132298
6	18.6032	0.088341	18.5407	27.2394	0.179537	27.1124	8.57174	380.498
	18.4782	0.088341		26.9855	0.179537
6	18.6757	0.190623	18.8105	26.8147	0.214152	26.6633	7.85279	231.167
	18.9453	0.190623		26.5119	0.214152
